# Supplementary material for: Scale of Death Anxiety (SDA): Development and Validation
Source: Front Psychol. 2017 May 31;8:858. doi: 10.3389/fpsyg.2017.00858 (PMC5449485; doi:10.3389/fpsyg.2017.00858)
Supplement: Supplementary file 2 [file Data_Sheet_2.xlsx]

## Sheet: Sheet1
			experts‘ agreement rates	suggestions
39	10	很少想到死亡	0.8	delete
21	25	感觉前途渺茫	0.2	delete
17	36	有一阵阵的头晕	0.2	delete
20	11*	当别人讨论死亡时，我不会焦虑或不安	0.8	delete
41	31	变得很幼稚	0.4	delete，与34合并
15	24	对亲密的人情感麻木	1	modify	无法和亲密的人表达感情
34	29	变得像个小孩子	0.4	modify	变得像小孩子一样幼稚
31	41	想要小便	1	modify	感到尿急
44	44	容易入睡并且一夜睡得很好	0.6	modify	可以保证良好的睡眠
42	20*	觉得心平气和，并且容易安静坐着	0.8	modify	可以保持心平气和
37	42	感到手是干燥温暖的	1	modify	感到手是干燥或温暖的
1	1	经常想到自己死亡的情景	0.8
2	7	经常回避与死亡相关的想法或谈话	1
3	22	对以往喜欢的活动失去兴趣	1
4	12	觉得比平常容易紧张和着急	1
5	32	手脚发抖打颤	1
6	33	头痛、颈痛或背痛	1
7	2	经常想到和死亡相关的事情	1
8	8	经常回避与死亡有关的活动和场所	0.8
9	23	感到和别人有陌生或疏离感	0.6
10	13	很害怕	1
11	34	感觉容易衰弱和疲乏	1
12	35	觉得心跳很快	1
13	3	经常梦到自己死亡的情景	1
14	9	经常无法回忆和死亡相关的经历	1
16	14	心里烦乱	1
18	37	有晕倒发作或觉得要晕倒似的	0.6
19	4	经常梦到和死亡相关的事情	1
22	15	觉得自己可能将要发疯	1
23	38	感到呼气吸气都和平常一样	0.8
24	39	手脚麻木和刺痛	1
25	5	感觉自己不久就会死去	0.6
26	26	感觉自己的生活没有意义	0.6
27	27	因为不知道何时会死，感到很无助	0.6
28	16	觉得一切都好，也不会发生什么不幸	0.6
29	17	容易生气或烦躁	1
30	40	感觉胃痛和消化不良	1
32	6	一想到和死亡相关的事情就会很不安	1
33	28	觉得无法掌控自己的生活	0.6
35	18	很难集中注意力去做其他事情	0.8
36	19	变得容易对一般的事情大惊小怪	1
38	43	脸红发热	1
40	30	更喜欢腻在亲密的人身边	0.6
43	21	觉得惊恐	1
